# Supplementary material for: A Personal Breast Cancer Risk Stratification Model Using Common Variants and Environmental Risk Factors in Japanese Females
Source: Cancers (Basel). 2021 Jul 28;13(15):3796. doi: 10.3390/cancers13153796 (PMC8345053; doi:10.3390/cancers13153796)
Supplement: Supplementary file 1 [file cancers-13-03796-s001.zip]

Archive with 1 entries (1 files):
- cancers-1279159-Supplementary.pdf
